# Supplementary material for: Communication around HPV vaccination for adolescents in low- and middle-income countries: a systematic scoping overview of systematic reviews
Source: Syst Rev. 2019 Aug 1;8:190. doi: 10.1186/s13643-019-1100-y (PMC6670236; doi:10.1186/s13643-019-1100-y)
Supplement: Supplementary file 5 — Data extraction sheet. (XLSX 54 kb) [file 13643_2019_1100_MOESM5_ESM.xlsx]

## Sheet: Reviews 1-10
	Abdullahi, L. H. 2016	Allen, J. D. 2010	Badawy, M. S. 2017	Brewer, N. T. 2007	Catalan-Matamoros, D. 2017	Chan, Z. C. Y. 2012	Crocker-Buque, T. 2016	Cunningham, M. S. 2014	Das, J. K. 2016	Francis, D. B. 2017
Objective / aim / overall question for the review and any sub-objectives or questions	Primary objective: Assess the KAP among adolescents, parents and teachers on the adolescents’ vaccination in Africa. Secondary objective: Associate KAP on adolescent vaccination among the key players with vaccination coverage among adolescents in Africa.	(1) systematically review measures used in published studies of HPV-vaccine knowledge, attitudes and behaviors; (2) describe their characteristics and psychometric properties; and (3) provide recommendations to improve the measurement of constructs in future studies.	To systematically evaluate evidence for the efficacy of text messaging and mobile phone app interventions to improve adherence to preventive behaviour among adolescents and describe intervention approaches to inform intervention development.	Systematically review studies of HPV-related beliefs and HPV vaccine acceptability and organize the findings using health behavior theory and cervical cancer risk factors to inform future HPV vaccination programs.	To identify, appraise, and synthesize data from research investigating the use of media for public communication about medicines.	To present the findings of a systematic review of the literature on women’s knowledge and attitudes toward HPV vaccination and uses this to explore the implications for nurses involved with this area of public health practice.	To update the 2009 NICE systematic review, focusing and refining the recommendations on effective interventions to decrease vaccine uptake inequalities in high-income countries. (In 2009, the National Institute for Health and Care Excellence (NICE) conducted a systematic review of effectiveness and cost-effectiveness of interventions to ‘reduce differences in the uptake of immunisations in childr…	To present a systematic review of peer-reviewed literature on the factors associated with HPV vaccine acceptability among adults with and without children from African countries.	to ascertain the effectiveness of interventions to improve immunization coverage among adolescents'	To examine the effectiveness of communication technology interventions on HPV vaccination initiation and completion. Objectives: (1) Vaccine initiation and completion; (2) Vaccination outcomes by target audience: parents, patients, providers.
What years was search restricted to?	Through 29 August 2014.	Through May 2008.	1995-2015.	1995 to January 2007.	January 1, 2007 to January 1, 2017.	January 2005 to January 2010.	April 2008 to November 2015.	Through August 2013.	All literature published up to December 2014	From all time through December of 2015.
When were the included studies published?	2008-2014	January 1995 to May 2008	2010-2016.	1997-2007.	2007-2017	2005-2010	2008-2015	2007-2011	For HPV studies, 2011-2013	Between 2011 and 2015 (median = 2014).
Total number of included studies	18	79	19.	28	57	36	41	15 articles from 14 studies	All = 23; HPV = 6	12.
What study designs did the review specify in its inclusion criteria?	Quantitative studies: Randomised controlled trials (RCTs), controlled before-and-after studies (CBAs), interrupted time series designs (ITS), cohort studies, case-control studies, and cross-sectional studies was included. Qualitiative studies: Focus group discussions, interviews, direct observation, case studies, ethnography and action research .	Primary reports that presented quantitative data of HPV and HPV-vaccine related knowledge, attitudes, beliefs and acceptability. Qualitative studies, case reports, reviews, presentations of clinical guidelines and studies of health care providers were excluded.	Original research articles that included randomized controlled trials, quasi-experimental studies, or pilot pre-post studies.	None.	None. Should "report original qualitative or quantitative data examining the media coverage of medicines." Systematic reviews, abstracts, dissertations, single case reports, editorials, commentaries, conference abstracts and non-research articles were excluded.	Empirical publications.	Randomised controlled trials (RCTs), quasi-experimental (including interrupted time series and before-and-after studies), ecological and observational cohort studies.	No limit was placed on study design; however, included articles were required to report original data (i.e. not reviews, editorials or commentary).	RCTs, quasi-trials, before-after studies	Included studies had to utilize an experimental design in which individuals were randomized to conditions (at least one computerized condition and one comparison condition). Studies were excluded if, for example, they used historical controls.
What study designs did the included studies use? For each type of design, where possible indicate the number of included studies	Cross-sectional studies: 17. Qualititative interview: 1.	Cross-sectional: 69. Before-after one group trial: 6. RCT: 3. Other: 2.	Most (n=11) were RCTs, 6 pre-post pilot design, and 2 quasi-experimental studies.	Cross-sectional: 22. Quasi-experimental design: 1. Controlled experimental design: 1. Qualitative methods: 6.	Print media (n = 42): Content analysis (n = 31), RCTs (n = 7), surveys (n = 4), and focus groups (n = 1). Television (n = 9): Surveys (n = 4), content analysis (n = 3) and RCTs (n = 2). Radio (n = 1): Interviews (n = 1). Combination of media (n = 5): Surveys (n = 3), descriptive observational designs (n = 1) and non-randomized clinical trials (n = 1).	29 quantitative studies, 6 qualitative studies and 1 mixed method studies. A total of 24 of the 36 studies involved questionnaires. Seven studies used interviews, and two assessed the health records. Others studies conducted combined data collection methods, including self-administered questionnaire and focus group discussion, computerized records and questionnaire or questionnaire, focus group d…	17 RCTs, 20 quasi-experimental and 4 retrospective cohort studies.	Ten studies were crosssectional and reported quantitative results. The remaining five studies presented qualitative results from focus groups or interviews.	HPV: 6 before-after studies	All 12 studies were randomized controlled trials.
What populations did the review specify in its inclusion criteria?	Adolescents, parents and teachers were considered as the study participants. The WHO definition of adolescents (young persons aged 10–19 years) was used. The person who nurtures or looks after a child or plays the role of a guardian to the child was consid-ered as the parent. A teacher was defined as a professional who teaches or instructs an adolescent at a formal school.	Parents, other young adults or adolescents. Studies of health care providers were excluded.	Adolescents aged 12-24 years.	Adolescents, young adults and parents of adolescents.	None.	Women.	Children and young people (CYP) from birth to 19 years.	The focus of this review was among adults and parents.	the adolescent population was defined as aged 11e19 years; however, since many studies targeted youth along with adolescents, exceptions were made to include studies targeting adolescents and youth' )pS43)	None.
What populations did the included studies include? Where possible add mean age (if reported) and range; sex	Adolescents: 9; Parents: 14; Teachers: 2. Age, age-range and sex not reported.	Parents (17); Women (46); Men (4); Women and men (14); Adolescent girls, <18, (22). Mean age and range not reported.	Most studies (n=12) enrolled younger adolescents (age ≥12 and < 18 years), 6 enrolled older adolescents (age ≥18 and <24 years), and 1 reported only an age range of 13-21 years. Participants’ race or ethnicity varied: majority were white in 5, black in 3, Asian in 2, Latino in 1, black and Latino in 2, and not reported in 6 studies.	Adults: 16. College students: 7. Parents: 7. Adolescents: 6.	US (n = 47), and in clearly lower proportions, from other high-income countries such as Australia, the UK, Canada, and Italy.	Studies covered different age ranges, from 8 to 18 or over. Participants were also from numerous ethnic backgrounds including African American, White European, Chinese, Latina, and African.	Birth to age 11, adolescents 11 to 19 and CYP.	The age of participants ranged from 10 to 84; however the majority of participants were older than 18. All studies were conducted among females, although 5 of the 14 studies included males.	Range from 9 to 24 years. Three studies focused on females only, one on males only and two on both males and females	Total: 38495. Female: 28689. Male: 10256. White: At least 1585. Black: At least 5241. Hispanic: At least 2418. Total age range: 10,5-26. Mean age 16,61 (SD = 3,91)
Which geographic settings did the review specify in its inclusion criteria?	Any country in Africa.	Industrialized countries.	None.	United States.	None.	None.	OECD countries.	Africa.	All settings	None.
Which geographic settings did the included studies focus on?	The majority (6/18 i.e. 33%) of the studies were conducted in South Africa. Cameroon, Uganda and Nigeria each contributed two studies while the rest of the countries (Kenya, Ghana, Tanzania, Botswana, Mali and Malawi) had only one study. Included studies were therefore from 10 out of 54 countries in Africa.	U.S. (41 studies); Australia (5); Belgium (3); Brazil (2); Canada (n = 4); Columbia (n = 1); Finland (n = 1); Germany (n = 1): Hong Kong (n = 2); Iceland (n = 1); Mexico (n = 2); Netherlands (n = 1); Sweden (n = 1); Turkey (n = 1); UK (n = 10); Vietnam (n = 1). Not specified: 2.	Nine were conducted in the United States, 3 in Switzerland , 2 in Hong Kong, and 1 each in Colombia, Wales, Italy, New Zealand, and Germany.	United States.	Print media: US (n = 27); UK (n = 5); Canada (n = 8); Australia (n = 3); Israel (n = 1); Panama (n = 1); India (n = 1); China (n = 1); Iran (n = 1). Television: US (n = 9). Radio: Australia (n = 1). Combination of media: US (n = 4); Italy (n = 1).	Studies were conducted in Asia (n = 11), North America (n = 15), United Kingdom (n = 2), Europe (n = 6), and Australia (n = 2).	US (n=31), UK (n=5), Canada (n=3) and Australia (n=2).	SSA: Botswana (1), South Africa (2), Nigeria (2), Kenya (3), Ghana (1), Uganda (1), Mali (1), Zambia (1), Tanzania (1) and Malawi (1).	HICs. 5 studies focused on countrywide provision and 1 on clinics	All studies were conducted in the United States.
Which health systems settings did the review specify in its inclusion criteria?	None.	None.	None.	None.	None.	None.	Primary/community care level.	None.	None specified	None.
Which health systems settings did the included studies focus on?	Not reported.	Most studies recruited participants from health care facilities (42%) or colleges (30%).	Most (n=9) were conducted in a clinic setting, 3 in a university, 2 in vocational schools, 1 in secondary schools, 1 in an emergency department, 1 in a clinic and summer camp, 1 in both a clinic and Web-based environment, and 1 at participants’ home.	All but two reported data collected in urban settings.	Not reported.	Participants were recruited from clinics, including gynecological clinics, health centers, and sexual health clinics; primary and secondary schools; and universities.	Not reported.	Not reported.	5 studies focused on countrywide provision and 1 on clinic	All of the interventions were conducted in healthcare settings, except for one study which was conducted on a college campus: Primary care practices (5), reproductive or public health centers (2), pediatric clinics (2), public or college-based immunization registers (2).
(Where applicable) What interventions and comparisons did the review specify in its inclusion criteria?	None.	Not applicable.	None.	Not applicable.	A mass media intervention using radio, television, newspapers, or any other media such as movies and pamphlets.	None.	Interventions delivered at primary/community care level, with the aim of increasing vaccine uptake in a specific population or in the overall population, with outcomes reported for specific subgroups.	Not applicable.
(Where applicable) What interventions and comparisons did the review find?	Three studies were interventional: evaluating sensitization campaigns and communication strategies to enhance knowledge, attitudes and practices to promote uptake of adolescent vaccines.	Not applicable.	Most (n=10) included texting as the only intervention, whereas 5 included additional components : in-person training sessions in 2, Web-based program in 2, Internet-based curriculum in 1, and a facilitator or a coach in 1 study. In terms of the mobile phone platforms , 2 used existing commonly used mobile phone app platforms,, whereas 2 included apps developed specifically for the study.	Not applicable.	In total, 42% (n = 24) of all included papers studied medicines’ contents in newspapers. Other print media included magazines (n = 6), pamphlets (n = 2), comics (n = 1), booklets (n = 1), and the combination of different print media (n = 2). Six studies did not specify the type of print media analyzed. In total, 16% (n = 9) of all included papers described the use of television (tv) media for pub…	None.	Studies reported on multicomponent complex interventions (n=16), patient-focused reminder/recall systems (n=18), outreach programmes (n=3), prompts for healthcare workers (HCWs) (n=2) and computer-based interventions (n=2).	Not applicable.
Assessment of reliability (AMSTAR adaptation)	Minor limitations.	Important limitations.	Minor limitations.	Important limitations.	Important limitations.	Important limitations.	Important limitations.	Important limitations.	Important limitations	Important limitations.
For reviews that meet the AMSTAR criteria / threshold									Does not meet threshold
Key findings - brief summary of the findings relevant to the overview question If possible, note the number of studies on which the finding/s are based Try to use the reporting structure from the review, e.g., interventions directed to different groups, different types of interventions Use the words used by the review authors	Levels of knowledge among parents, adolescents and teachers were mixed ranging from low, moderate and high. A total of three studies (17%) demonstrated high levels of knowledge (two on HPV vaccines and three on cervical cancer) among parents and adolescents. Five studies (28%) reported moderate levels of knowledge, of which three were among parents, one study among teachers and three studies amon…		Effects on vaccination: Using a texting approach, Matheson et al reported significantly higher HPV vaccination series completion rate in intervention group compared with controls for HPV second dose (d=1.10; 95% CI 0.67-1.52), HPV second dose on time (d=0.46; 95% CI 0.06 to 0.86), HPV third dose (d=0.70; 95% CI 0.14-1.27), and HPV third dose on time (d=0.91; 95% CI 0.24-1.58). Similar significant…
Summarise the main findings of the review in relation to our review question It may be helpful to look at the review conclusions for this	"There are two main themes that emerged in this review. Firstly, there are high levels of acceptability and willingness to vaccinate adolescents against HPV by all the three key groups: adolescents, teachers and parents. This holds true even when knowledge levels are low. Secondly, it is evident in the review that participants are in need for an increased education and awareness of adolescents’ v…
Applicability of the evidence to LMICs (our assessment) See guidance questions below	1: Yes. 2: No. 3: No. Medium to high level of acceptability for LMICs as only studies from ten LMICs are included.		1: Yes, 1/19. 2: Yes. 3: Yes. Assessment: Low to medium level of applicability.
Priorities for new primary reasearch or new reviews (our assessment) If one or more of these is based on the applicability assessment above, mention that link here	Assessment of KAP regarding vaccination and factors associated with vaccination in LMICs .		To evaluate evidence for the efficacy of text messaging and mobile phone app interventions to improve adherence to preventive behaviour, specifically to vaccination, in LMICs.
Any other relevant information	"The HPV vaccine was investigated in most studies 72% (13). [...] In all studies, participants did not reveal any preference on certain vaccines over others, including booster vaccines."		Only key findings relevant to vaccination extracted. Only 1/19 studies included an aim of intervention to increase HPV vaccination.
Assessing applicability of the evidence to LMICs - background
Differences between health and social systems, or other aspects of context, may result in findings from one setting not being applicable in another. A key challenge that policymakers and those supporting them must face is therefore the need to understand whether research evidence can be applied to their setting. Systematic reviews make this task easier by summarising the evidence from studies con…
Questions
1. Were some or all of the studies included in the systematic review conducted in LMICs or were the findings in the review consistent across settings or time periods and therefore suggest wide applicability?
2. Are there important differences in on-the-ground realities and constraints in LMICs that might substantially alter the feasibility and acceptability of the intervention (where applicable) or raise questions about the applicability of the review findings?
3. Are there important differences in health system arrangements that may mean an intervention could not work in the same way in LMICs or review findings may not be applicable to LMICs?

## Sheet: Reviews 11-20
	Fu, L. Y. 2014	Galbraith, K. V. 2016	Gilkey, M. B. 2016	Hendry, M. 2013	Holman, D. M 2014	Hyde, T. B. 2012	Kabakama, S. 2016	Kim, K. 2017	Loke, A. Y. 2017	Mishra, A 2011
Objective / aim / overall question for the review and any sub-objectives or questions	"In our present systematic review, we focus on published evaluations of educational interventions designed to increase HPV vaccine acceptance in patients eligible to receive the vaccine, or their parents."	To condense findings of studies conducted with African-Americans and Latinos to understand factors associated with HPV vaccine acceptability and uptake among parents of adolescent females.	Our aims were to understand which providers are preferred sources of information, identify factors associated with the delivery and receipt of recommendations, and characterize the communication roles played by patients and parents in clinical decision making. We additionally sought to assess provider communication about HPV vaccination in terms of message content and style, as well as channels u…	To synthesise qualitative and quantitative evidence of people’s information needs, views and preferences regarding HPV vaccination, to inform the development of HPV educational materials appropriate for the UK vaccination programme to achieve the key outcomes of informed choice, minimal anxiety and adequate uptake needed for disease control.	To systematicallyr eview the literature on barriers to HPV vaccination among US adolescents to inform future efforts to increase HPV vaccine coverage.	To examine evidence of impact of new vaccine introduction on health and immunization systems reported in the medical literature.	As part of broader research on lessons learnt from HPV vaccination demonstration projects and national programmes in LMICs, this study synthesised social mobilisation and consent experiences and their associations with acceptability.	What is the awareness, intention, and uptake of the HPV vaccine among immigrant parents in the US? What are the intrapersonal, interpersonal, organizational, and community and societal factors affecting HPV vaccination among immigrant parents in the US?	To explore the uptake of the human papillomavirus (HPV) vaccination, its associated factors, and the facilitators of and barriers to HPV vaccination among adolescents.	1. What qualitative work has been done on knowledge and attitudes about HPV vaccination in socio-economically challenged communities? 2. How can public education about HPV help in the prevention of cervical cancer and other HPV-related disease in medically underserved and at-risk females?
What years was search restricted to?	1946 to August 20, 2013.	Through January 2015.	Through August 2015.	1980 to August 2011.	January 1, 2009, through December 31, 2012.	Through September 29, 2010.	January 2007 to January 2015.	June 2006 to February 2015.	January 2006 to March 4, 2017.	January 1, 2000 to April 9, 2010.
When were the included studies published?	2004-2013	2002-2015	2005-2015	2004-2011.	Not reported.	Not reported.	Not reported.	2009-2015	2004-2014	2007-2010
Total number of included studies	33	67	101	85 articles from 72 studies.	55	130	In total, 41 published articles, 9 conference abstracts, 124 unpublished documents and 27 key informant interviews (KIIs) were included in analysis.	22	42	20
What study designs did the review specify in its inclusion criteria?	We included trials that employed both randomized and non- randomized designs, as well as quasi-experimental designs (i.e., comparing pre- and post-intervention outcomes).	None.	None.	Any study design used to elicit qualitative or quantitative data relating to participants’ views on HPV vaccination.	None.	Included: Articles that contained contained quantitative or qualitative information. Excluded: Clinical trials.	None.	None.	Original research articles including observational studies and quantitative studies.	Included: If the research orientation and study design were substantially qualitative and illustrated the significance of social attitudes in HPV vaccine uptake. Excluded: If they used exclusively or predominantly quantitative design and analysis.
What study designs did the included studies use? For each type of design, where possible indicate the number of included studies	Parental education (7 studies): Less than half the studies were randomized, controlled trials with most designed as quasi-experimental comparisons of parental intentions to vaccinate pre- versus post-intervention. Adolescent/young adult education (8 studies): Of note, three studies were randomized controlled trials that used the preferred outcome of vaccination behavior. The remaining studies of …	The majority of studies used a quantitative cross-sectional design of telephone, web-based or in person surveys (n = 36). The other most frequent studies were of secondary analyses of state and national surveys (n = 12). Eleven studies used a qualitative approach, four studies used both qualitative and quantitative methods, one study used a longitudinal cohort design, and five tested intervention…	Most studies (67%) were quantitative, primarily using cross-sectional survey designs. About one-third (33%) of included studies used qualitative or mixed methods.	Twenty-eight qualitative studies were included. Forty-four surveys were included.	Not reported.	Not reported.	Not reported.	All but six articles employed a quantitative design; 15 used cross-sectional data while one was an intervention study. One study adopted a mixed methods design. Of the remaining studies, five used qualitative design: two used focus group interviews, one used both focus group and semistructured individual interviews, and two used semistructured individual interviews.	Information only provided for 28 studies. Quantitative trial: 27. Prospective cohort: 1.	Focus groups (12); Interviews (4); Focus groups and interviews (4).
What populations did the review specify in its inclusion criteria?	Studies that did not focus primarily on populations eligible to receive HPV vaccine or their parents or that did not subset results in a way that we were able to extract information on these target groups were also excluded.	Studies were limited to African-American and Latino parents. Studies were also limited to U.S. populations.	"Eligible studies were those that used data [...] to report [...] findings related to provider communication about HPV vaccination. We defined “provider communication” to include in-person dialog among patients, parents, and providers as well as the use of educational materials or other communication interventions in a clinical setting."	Included: Any participants who could be involved in HPV vaccination including parents of children aged 9–15, young women up to the age of 26 (i.e. those for whom the vaccine is licenced), healthcare professionals. Excluded: Studies where the study population is not appropriate to the intervention, e.g. adults over the age of 26, unless questions relate to third parties who would be eligible for t…	None.	None.	None.	Immigrants; Parents of girls and/or boys who could be eligible for HPV vaccination.	Adolescents.	None.
What populations did the included studies include? Where possible add mean age (if reported) and range; sex	Parental education (7 studies): All but two of the studies exclusively surveyed parents of girls. Adolescent/young adult education (8 studies): Half of the studies targeted younger adolescents in secondary or high school. Participants’ ages, specified in all but one of these studies, ranged from 12 to 16 years overall. The other half of the studies either partially or exclusively recruited partic…	Mostly parents of adolescent girls. 15 studies were conducted with Blacks or African-Americans and sample composition ranged from 59% to 100%, of which, only eight used exclusively Black or African-American samples. Studies conducted with an all or predominantly Latino sample were 26. Of these, 17 (~65%) were conducted with an exclusively Latino sample.	A majority of studies were conducted with either health care providers (53%) or with parents (42%); about one quarter included adolescents or young adults (25%). Most studies focused on communication about HPV vaccination for only adolescent girls (53%) with fewer focusing on either boys specifically (11%) or on both boys and girls (36%).	Mostly females aged 7-26 or their parents.	Not reported.	Not reported.	Not reported.	In 15 studies, mothers and/or female caregivers were the subjects; none primarily focused on fathers. Subjects range in age from 18 years to 64. Of the 22 articles, 13 included Hispanic immigrants, three included Cambodian immigrants, and two focused on Haitian immigrants. The remaining four studied more than one immigrant group.	Among the included 42 studies, 28 focused on females, 6 on males, and 7 studies included both male and female adolescents. These adolescents ranged in age from 9 to 21 years.	Adolescents, adults, parents and caretakers.
Which geographic settings did the review specify in its inclusion criteria?	None.	None.	Studies with US samples.	None.	None.	None.	Low- and middle-income countries.	US.	None.	None.
Which geographic settings did the included studies focus on?	Parental education (7 studies): Of these, five were conducted in the United States and other two were from India and China. Adolescent/young adult education (8 studies): Three studies were conducted in the United States, two in England, and one study each in Sweden, Hong Kong and Canada. Comparative message persuasiveness (18 studies): Thirteen of the studies were American, two were Canadian, two…	12 studies collected data from a rural setting.	Not reported.	Twenty-eight qualitative studies were included. Twenty-three of these were from the USA, UK and Australia. Two were from Malaysia, two from India and one from Hong Kong. Forty-four surveys were included; Again the majority were from North America (23), twelve from Western Europe and one from Australia. The remainder (9) were from Malaysia, Hong Kong, Brazil, Vietnam, South Korea, Thailand, Taiwan…	Not reported.	97 (75%) were from high income countries; 21 (16%) were from middle income countries; and 4 (3%) were from low income countries.	37 low- and middle-income countries.	US.	Of the 42 studies, which focused on the HPV vaccination of adolescents, nearly half (22/42, 52.4%) had been conducted in the United States, 10 in Europe, including the United Kingdom (n = 3), 2 in Norway, and 1 each in the Netherlands, Germany, France, Denmark, and Latvia. Six studies were conducted in Asia, 3 of them in Hong Kong, and 1 each in Taiwan, Malaysia, and Japan. Canada and Australia e…	US (8); Malaysia (4); India (2); Hong-Kong (2); South Africa (1); UK (1); Australia (1); India, Peru, Uganda, and Vietnam (1).
Which health systems settings did the review specify in its inclusion criteria?	None.	None.	Primary care practices or clinics, school-based health clinics, public health department clinics that deliver vaccines, and pharmacies.	None.	None.	None.	None.	None, although the review included studies from the US only	None.	None.
Which health systems settings did the included studies focus on?	Schools, universites and health clinics.	Not reported.	Not reported.	Mostly clinics such as teen or adolescent clinics, colleges or universites and geographic areas.	Not reported.	Not reported.	All studies covered a vaccine delivery experience in a specific vaccination venue (e.g., health facility-based, school-based, outreach, or a combination) within a specific project/programme, as de- fined by funding source.	Two main recruitment sites for the included studies were communities in nine studies and clinics in seven. Four articles used statewide health hotlines.	Information only provided for 28 studies. Geographic settings such as countries or cities: 17; Secondary schools: 4; Unspecified schools: 4; Health center or community clinic: 3; Colleges: 1. One study had both random digit dialing as their study setting for mothers and schools for adolescents as their setting.	Not reported.
(Where applicable) What interventions and comparisons did the review specify in its inclusion criteria?	Educational interventions designed to improve patient or parental knowledge or attitudes, and which measured the following outcomes were included: (1) receipt of HPV vaccine (any dose or completion of the 3-dose series), (2) intention to receive HPV vaccine, or (3) attitude toward HPV vaccine.	None.	No specific interventions or comparisons in inclusion criteria. Exclusion criteria: Reminder/recall interventions.	Not applicable.	Not applicable.	Not applicable.	None.	None.	Not applicable.	Not applicable.
(Where applicable) What interventions and comparisons did the review find?	Parental education (7 studies): The format for five of the parental educational interventions was written information fact sheets from 1 to 2 pages in length. Just two studies examined the effects of parental educational interventions that were not fact-sheet based. Spleen et al. tested the effectiveness of a 1-h slide presentation about HPV infection to parents of girls in Appalachian Pennsylvan…	The few intervention studies included in this review tested different risk presentation formats, radionovelas among Latinos, a gain versus loss message framing intervention, and a skills-based intervention to increase HPV vaccine uptake among African-American adolescents and their parents.	Only two studies evaluated the impact of interventions on providers’ HPV vaccine communication. One study tested a multi-component, clinic-based intervention that included provider education and provider alerts in patients’ electronic medical records; parents of adolescent patients who attended intervention clinics were more likely to discuss HPV vaccination with a provider, but were no more like…	Not applicable.	Not applicable.	Not applicable.	Not reported.	A culturally tailored Spanish educational radionovela; comparison in control group not reported.	Not applicable.	Not applicable.
Assessment of reliability (AMSTAR adaptation)	Minor limitations.	Important limitations.	Important limitations.	Minor limitations.	Important limitations.	Important limitations.	Important limitations.	Minor limitations.	Important limitations.	Important limitations.
For reviews that meet the AMSTAR criteria / threshold
Key findings - brief summary of the findings relevant to the overview question If possible, note the number of studies on which the finding/s are based Try to use the reporting structure from the review, e.g., interventions directed to different groups, different types of interventions Use the words used by the review authors	Parental education (7 studies): Of the studies examining the effectiveness of parental information sheets, the two that were randomized, controlled trials found no difference in HPV vaccination intention between the experimental and control conditions. The three studies that exclusively compared HPV vaccination intention preto post-intervention found a significant increase in intention to vaccina…			Poor information was a barrier to acceptance. Lack of information was cited in several surveys of parents and young women; up to 55% said it was a barrier to vaccine acceptance. Limited understanding about the young age of vaccination was a barrier to some parents. Participants questioned the rationale for not vaccinating boys. A majority of healthcare professionals supported vaccinating boys and…				Awareness, intention, and uptake of the HPV vaccine In 14 studies that measured HPV vaccine awareness, only about 63% of respondents had ever heard of HPV vaccine, ranging from 36% to 78%. Among all the studies cumulatively, 66% of immigrant parents reported willingness to vaccinate their children against HPV (66% in girls and 67% in boys). Nonetheless, actual uptake of HPV vaccine was significan…
Summarise the main findings of the review in relation to our review question It may be helpful to look at the review conclusions for this	"Studies of educational interventions to increase HPV vaccination uptake have to review's date largely focused on written informational handouts targeted toward educated populations. There is not strong evidence to recommend any specific educational intervention for wide-spread implementation."			Overall the acceptability of HPV vaccination was high. However, people had insufficient knowledge and understanding about HPV vaccination and a poor grasp of the facts was revealed, with participants struggling to interpret limited information in the context of existing knowledge, impacting on the ability to make informed choices. This lack of understanding permeated all our findings.				This review found that significant correlates of HPV vaccination comprise intrapersonal factors such as awareness and knowledge of HPV vaccine, concerns over vaccine safety and effectiveness, and sexual promiscuity; interpersonal factors, including providers’ recommendation; and community and public policy factors, including misunderstanding of immigration laws and school requirements.
Applicability of the evidence to LMICs (our assessment) See guidance questions below	1: Yes, 2/33. 2: No. 3: Yes. Low to medium level of applicability.			1: Yes, 11/72. 2: Yes. 3: Yes. Low applicability.				1: No. 2: No. 3: Yes. Level of applicability: Low.
Priorities for new primary reasearch or new reviews (our assessment) If one or more of these is based on the applicability assessment above, mention that link here	Evaluations of educational interventions designed to increase HPV vaccine acceptance in patients eligible to receive the vaccine, or their parents in LMICs.			To synthesise qualitative and quantitative evidence of people’s information needs, views and preferences regarding HPV vaccination, to inform the development of HPV educational materials appropriate for LMICs.				To review the factors influencing human papillomavirus vaccination among parents in LMICs.
Any other relevant information
Assessing applicability of the evidence to LMICs - background
Differences between health and social systems, or other aspects of context, may result in findings from one setting not being applicable in another. A key challenge that policymakers and those supporting them must face is therefore the need to understand whether research evidence can be applied to their setting. Systematic reviews make this task easier by summarising the evidence from studies con…
Questions
1. Were some or all of the studies included in the systematic review conducted in LMICs or were the findings in the review consistent across settings or time periods and therefore suggest wide applicability?
2. Are there important differences in on-the-ground realities and constraints in LMICs that might substantially alter the feasibility and acceptability of the intervention (where applicable) or raise questions about the applicability of the review findings?
3. Are there important differences in health system arrangements that may mean an intervention could not work in the same way in LMICs or review findings may not be applicable to LMICs?

## Sheet: Reviews 21-30
	Newman, P. A. 2013	Newman, P. A. 2012: Duplicate	Niccolai, L. M. 2015	Perlman, S. 2014	Radisic, G. 2016	Rambout, L 2013	Rambout, L. 2012: Duplicate	Small, S. L. 2014	Smulian, E. A. 2016	Walling, E. B. 2016
Objective / aim / overall question for the review and any sub-objectives or questions	To understand rates of human papillomavirus (HPV) vaccine acceptability and factors correlated with HPV vaccine acceptability.		To systematically review this literature to assess the effectiveness of practice- and community-based interventions (as opposed to individual-level interventions) for increasing HPV vaccine coverage.	To assess the knowledge and awareness of cervical cancer, HPV and HPV vaccine, willingness and acceptability to vaccinate through a systematic review of peer- reviewed literature. Further to identify the fulfillment of GAVI Alliance eligibility criteria among countries in SSA.	to identify factors associated with human papilloma virus (HPV) vaccine acceptability in parents of adolescent boys	To evaluate barriers and facilitators to human papillomavirus vaccination.		To identify modifiable influences on female human papillomavirus (HPV) vaccine uptake relevant to clinical practice in order to support nurse practitioners (NPs) in the prevention of cervical cancer.	To offer a look at the intervention literature related to HPV vaccination in this framework to understand where strategies categorized by the Community Guide may or may not be promising in the context of HPV vaccination.	Identification of effective strategies is necessary to optimize uptake of the HPV vaccine. “What interventions have successfully achieved high rates of HPV vaccination in men and women 11 to 26 years old?”
What years was search restricted to?	Through 1 March 2013.		Through July 2014.	2006 to July 11, 2013.	October 2009 - date published?	Through April 2011.		January 1, 2009 to June 1, 2011.	June 2006 to May 2015.	January 1, 2006 to April 30, 2015.
When were the included studies published?	Not reported.		Not reported.	Not reported.	2010- 2015	2008-2011		2009-2011		2008-2015.
Total number of included studies	29		14	29 articles from 27 studies.	18	22		19	34	51
What study designs did the review specify in its inclusion criteria?	We included original research studies using quantitative methods that examined rates of HPV vaccine acceptability and/or barriers, facilitators, atti- tudes, sociodemographic characteristics or other factors asso- ciated with acceptability of HPV vaccines.		Inclusde: Report an outcome of actual HPV vaccination rates and include a comparison group and use randomized or nonrandomized designs.	None.	Both qualitative and quantitative studies were included. Only journal articles based on original research were included. Reviews, editorials, conference abstracts and dissertations were excluded.(p. 28)	Quantitative and qualitative studies.		None.	Studies were included if they quantitatively measured HPV vaccination coverage as an outcome.	Any.
What study designs did the included studies use? For each type of design, where possible indicate the number of included studies	All studies were cross-sectional in design except for two cohort studies.		Seven studies used a randomized design, and 8 studies used quasiexperimental designs (one used both designs for different components).	Survey – 17. Focus Groups – 2. School-based Vaccination – 2. Assessment of Vaccination Programs – 1. Case Control Study – 1. Cross. Sectional Study of Delivery Strategies - 1. Discussion/Interviews – 1. KAP Studies – 1. Randomized Controlled Trials – 1. Review – 1.	14 quantitative 3 qualitative 1 mixed-methods	Nineteen were quantitative studies, one was a qualitative study, and two used mixed qualitative/ quantitative methods.		Cross-sectional design: 11. Longitudinal design: 4. Others: 4.	RCTs: 16. Quasi-experimental and observational studies: 19.
What populations did the review specify in its inclusion criteria?	Types of participants included men reporting on HPV vaccine acceptability.		Adolescents 18 years and younger.	Study has to focus on one or more of the three key demographics (adolescents, parents/guardians, healthcare workers).	parents with adolescent boys (9–18 years old)	Adolescent girls and young women (aged 9 to 26 years).		Female participants.	None.	Men and/or women 11–26 y old.
What populations did the included studies include? Where possible add mean age (if reported) and range; sex	Ninety-one per cent (n=21) of the study samples were adult men; two studies were conducted among adolescent boys aged 14–19 years.		Thirteen studies included girls, and 2 studies included boys; findings specific to boys were reported in 1 study. The ages of children in the studies ranged from 9 through 20 years and typically focused on 11- to 17-year-olds or students in fifth through eighth grades. Five studies focused exclusively or reported separately on younger adolescents (aged ≤13 years).	Girls (Pupils)– 6. Medical Professionals – 8. HCW – 3. Gyn – 1. Nurses – 3. Non-traditional healers – 1. Parents – 5. Women – 10. University students – 1. Age 12–26 – 1 Age 12–84 – 1 Age 15–49 – 1 Age 16–64 – 1 Age 18–44 – 2 Age 18–65 – 2	parents of either sex (no ages provided) and many studies included sons (age range from 9-26)	Among the 22 studies, a total of 8079 adolescent girls and young women age 26 years or younger from diverse groups contributed their views (based upon the 21 studies that reported a sample number). In three cases, the studies also enrolled older women; however, outcome data were reported separately for participants 26 years of age or younger and thus satisfied our inclusion criteria for the revie…		Mostly females 9-26 years old. Five studies looked at parents of adolescent females or females aged 10-18.	Studies that focused on females only: 24. Adolescents (9-17): 16. Young adults (18-26): 4. Adolescents and young adults (9-26): 4. Studies that focused on males only: 1. Adolescents: 1. Studies that focused on both females and males: 9. Adolescents: 7. Adolescents and young adults: 2.
Which geographic settings did the review specify in its inclusion criteria?	None.		US.	SSA countries.	none specified, but English language	Study conducted in Canada or USA.		US.	US.	None.
Which geographic settings did the included studies focus on?	Half (n=12) of the studies were conducted in the USA, three in Australia, two in Sweden (n=2), and one each in Canada, Germany, the Netherlands, New Zealand, Philippines, Singapore and South Korea.		A wide range of geographic locations was represented, including the Northeast (eg, New York), the Southeast (eg, North Carolina), and the Midwest (eg, Colorado and Illinois), and interventions in urban, suburban, and rural settings were each represented.	Cameroon: 5. Nigeria: 5. South Africa: 4. Tanzania: 4. Uganda: 3. Kenya: 2. Botswana: 1. Ghana: 1. Lesotho: 1. Mali: 1. Rwanda: 1. Zambia: 1. Zimbabwe: 1.	North America, Europe	Of the 22 unique studies, 21 were conducted in the United States, and one was conducted in Canada.		US.	Not reported.	Not reported.
Which health systems settings did the review specify in its inclusion criteria?	None.		Outcome of actual HPV vaccination rates which includes a comparison group.	None.	no mention of setting	None.		None.	None.	None.
Which health systems settings did the included studies focus on?	Not reported.		Not reported.	Not reported.	primary care clinic, public health clinic, pediatric/adolescent health clinic	Nine of the studies were conducted in educational settings, eight were conducted in locations related to the provision of health care services, and in five studies participants were selected from among the general population.		Not reported.	Not reported.	Not reported.
(Where applicable) What interventions and comparisons did the review specify in its inclusion criteria?	None.		None.	None.		Not applicable.		None.	None.	To increase HPVV uptake.
(Where applicable) What interventions and comparisons did the review find?	Not reported.		Physician- and community-based interventions used a variety of approaches, including reminder and recall systems (n = 7), physician-focused interventions (n = 7), school-based programs (n = 2), and social marketing (n = 2). Four studies20–22,24 used more than one approach, and many studies19–22,24,25,31,32 (n = 8) used multiple strategies within or across approaches. Seven interventions19,23,25,2…	Not reported.		Not applicable.		One study evaluated the impact of eliminating cost as a barrier by providing a free vaccine voucher at a university health center.	Nineteen studies (55.9%) utilized interventions to increase community demand for HPV vaccination. Eight studies examined patient reminder and recall systems to increase community demand for HPV vaccination. Two randomized controlled trials in females aged 18-26 years utilized education using video technology to deliver messages about HPV vaccination. The final six “increasing community demand” in…	2 informational interventions, 18 behavioral interventions, and 31 environmental interventions.
Assessment of reliability (AMSTAR adaptation)	Minor limitations.		Important limitations.	Important limitations.	[*review provides a MMAT score]	Minor limitations.		Important limitations.	Important limitations.	Important limitations.
For reviews that meet the AMSTAR criteria / threshold
Key findings - brief summary of the findings relevant to the overview question If possible, note the number of studies on which the finding/s are based Try to use the reporting structure from the review, e.g., interventions directed to different groups, different types of interventions Use the words used by the review authors	We identified factors associated with HPV vaccine acceptability across seven domains. HPV vaccine attitudes: acceptability was positively correlated with perceived HPV vaccine benefits (r=0.51, p<0.001), anticipatory regret (r=0.27, p<0.001), perceived HPV vaccine effectiveness (r=0.19, p<0.001); and negatively correlated with fear of needles (r=−0.11, p<0.05) and fear of side effects (r=−0.09, p…				“Nine studies reported findings relating to the intention to vaccinate; two studies reported separate findings for both intention and initiation; four studies reported findings related to vaccine initiation, and three studies did not distinguish between intention and initiation when discussing HPV vaccine acceptability. The majority of studies (n = 15) gave an indication of the level of knowledge…	A total of 21 barriers were reported among studies for the combined 9–26 year age range, seven were identified as statistically significant results from quantitative studies; 18 were reported as proportions in quantitative studies; and 12 were identified from three qualitative investigations. Cost was reported as a barrier in the highest number of studies (n = 10). Feeling that the vaccine was no…
Summarise the main findings of the review in relation to our review question It may be helpful to look at the review conclusions for this	A moderate level of human papillomavirus (HPV) vaccine acceptability (50.4 on a 100-point scale) was reported among 8360 men across 22 studies. Perceived HPV vaccine benefits and healthcare provider recommendation were the two most influential correlates of HPV vaccine acceptability among men. HPV vaccine cost and logistical barriers may pose significant obstacles to uptake. HPV vaccination campa…					We have found that young women up to the age of 26 often feel that they do not need the HPV vaccine and that they view cost as an important bar- rier to vaccination. Safety and side effects are additional concerns. We found that young women are most encouraged to seek vaccination if they perceive a benefit to vaccination. And, while endorsement by influential others, such as parents and health ca…
Applicability of the evidence to LMICs (our assessment) See guidance questions below	1: Yes, 2/29. 2: Yes. 3: Yes. Level of applicability: Low.				No LMICs were included. This review focused on the HPV vaccination for boys and included studies mainly from USA (12), Canada, Italy and Denmark. These studies were surveys which can be done in many other settings, and it would be expected that the results would differ in other areas of the world where HPV vaccination for boys is less common.	1: No. 2: Yes. 3: Yes. Level of applicability: Low.
Priorities for new primary reasearch or new reviews (our assessment) If one or more of these is based on the applicability assessment above, mention that link here	Vaccine acceptability among men in LMICs.				acceptability of HPV vaccine among boys in LMICs	To evaluate barriers and facilitators to human papillomavirus vaccination in LMICs.
Any other relevant information
Assessing applicability of the evidence to LMICs - background
Differences between health and social systems, or other aspects of context, may result in findings from one setting not being applicable in another. A key challenge that policymakers and those supporting them must face is therefore the need to understand whether research evidence can be applied to their setting. Systematic reviews make this task easier by summarising the evidence from studies con…
Questions
1. Were some or all of the studies included in the systematic review conducted in LMICs or were the findings in the review consistent across settings or time periods and therefore suggest wide applicability?
2. Are there important differences in on-the-ground realities and constraints in LMICs that might substantially alter the feasibility and acceptability of the intervention (where applicable) or raise questions about the applicability of the review findings?
3. Are there important differences in health system arrangements that may mean an intervention could not work in the same way in LMICs or review findings may not be applicable to LMICs?

## Sheet: Reviews 31-40
	Wigle, J. 2013	Young, A. 2010	Ferrer, H. B. 2014	Karafillakis, E. 2017	Kessels, S. J. M. 2012	Paul, P. 2013	Johnson, L. G. 2018	Kang, H. S. 2018	Newman, P. A. 2018	Ryan, C. 2018
Objective / aim / overall question for the review and any sub-objectives or questions	To review lessons from pilot projects and programme roll-outs in LMICs to understand barriers to implementation and sustainability of an HPV vaccine programme.	To inform human papillomavirus (HPV) vaccination programs in the Asian Paci c region by elucidating factors associated with women’s intent to receive the vaccine.	"In order to provide understanding of factors affecting uptake of the HPV vaccination programme, we focused on facilitators and barriers to decision-making by key stakeholders. Additionally, explanations for lower up- take by young women from minority ethnic groups were sought."	To review all available research published between 2004 and 2014 on vaccination risk perceptions across Europe.	To evaluate factors associated with the success of HPV vaccination programs for (pre-)adolescent girls, where success is measured by either vaccine initiation and/or completion, through a systematic review of the peer-reviewed literature.	To provide an insight and guidance to immunization managers and policymakers who are designing strategies to introduce HPV vaccine into routine immunization programs.	To uncover the breadth and diversity of implementation strategies used to improve the uptake and sustainability of cervical cancer prevention programs in SSA. Through highlighting different strategies, we aim to assist researchers, practitioners, managers, and policy makers in scaling up and evaluating new and existing programs.	To evaluate the impact of interventions implemented after the first dose of HPV vaccination on the rate of HPV vaccine completion in adolescents and young adults under the age of 26 years.	To synthesise results from quantitative correlational investigations of parents’ uptake of HPV vaccines for their children. Specifically, we aimed to (1) quantify the levels of parents’ HPV vaccine uptake for their children; (2) examine factors correlated with parents’ uptake of HPV vaccines for their children; and (3) identify possible moderating influences of sex of child and parent on uptake.	To identify factors associated with low vaccine uptake in Appalachia to form the evidence base for culturally effective interventions to improve the uptake of HPV vaccination.
What years was search restricted to?	01/01/2006 to 30/08/2012.	January 1995 to February 2010.	Through 9th of March 2012.	2004-2014.	2006 March 7th 2011.	Through October 2012.	1996 to 2017.	January 2006 to December 2016.	Through November 2017.	1996 to July 2017.
When were the included studies published?		2006-2010	2004-2012.	Not reported.	Not reported.		1996 to 2017.	2013 to 2016.	2009 to 2017.	2006 to 2016.
Total number of included studies	41	18	41	145	33 articles from 25 studies.	9	53	5	79	15
What study designs did the review specify in its inclusion criteria?	None.	Original research articles.	Studies were eligible if qualitative research methods (in- terviews, focus groups, observations) or open-ended questions in questionnaires were used to explore views and behaviours related to decision-making of HPV vac- cination of young women.	Excluded: Experimental studies, serologic investigations, efficacy and safety trials, immunogenicity studies, pre-clinical trials, cost-effectiveness or cost-benefit studies, editorials, commentaries, conference abstracts, letters, and literature or systematic reviews.	Include: Surveys, comparative studies (including randomized controlled trials) and qualitative data. Exclude: modeling studies, cost-effectiveness studies, reviews and opinion pieces.	None.	Non-empirical studies (reviews, commentaries, editorials, etc.) were excluded from the review.	RCTs with a comparison group.	Randomised controlled trials (RCTs), cluster RCTs, non-RCTs, longitudinal studies, cohort studies and cross-sectional studies.	Study designs were limited to clinical trials, cohort studies, surveys/questionnaires, and descriptive studies.
What study designs did the included studies use? For each type of design, where possible indicate the number of included studies	Not reported.	13 quantitative, 5 qualitative. All quantitative studies were cross-sectional and all but one assessed vaccination intent rather than actual uptake. Four of the ve qualitative studies entailed focus group discussions and one involved face-to-face interviews.	Not reported.	Qualititative methods.	All but one study used a cross-sectional design.		Cross- sectional studies (n =34, 64.2%). Pre-posttest design studies (n = 10, 18.9%). Randomized control trials (n = 8, 15.1%). Non-randomized control trial (n = 1, 1.9%).	RCTs (n = 3). Cluster RCTs (n = 2).	Most studies were cross-sectional in design, with seven longitudinal studies, one retrospective cohort study, one case–control study, one quasi-experimental (single-group, pre-post design) study, one clustered, non-randomised controlled pragmatic trial and one cluster randomised trial.	Survey (n = 10). Qualitative study with focus groups (n = 3). Randomized control with educational intervention (n = 1). Educational intervention (n = 1).
What populations did the review specify in its inclusion criteria?	None.	None.	Young women; their parents and/or primary care givers; healthcare professionals involved in the delivery of the programme, and; other relevant stakeholders such as policy makers, community leaders, and teachers.	None.	Girls aged 9–18 years.	None.	None.	Young adults under 26 years of age. Studies targeting only males were excluded.	Parents or guardians of children aged ≤18 years.	Young females ages 9–17.
What populations did the included studies include? Where possible add mean age (if reported) and range; sex	Not reported.	Mostly females, overall aged 10-80, mostly adolescents and young adults aged 13-27.	Not reported.	Finally, articles commonly studied healthcare workers (HCWs), parents, adults, and individuals at high risk of VPDs, including the elderly and patients with chronic illnesses such as inflammatory bowel disease or systemic sclerosis.	Mostly girls aged 9–18 years.	Mostly 9-18.	Not reported.	Mostly female, age 9-26. One study included males, age 11-17.	The majority (57.0 %; n = 45) of studies assessed parents’ uptake of HPV vaccines for girls only, 30.4 % (n = 24) for both boys and girls, and 12.7 % (n = 10) for boys only. In terms of the sex of the parents/caregivers surveyed, 55.7 % (n = 44) of studies included mothers and fathers, 30.4% (n = 24) only mothers, and 13.9 % (n = 11) did not specify parent’s/caregiver’s sex.	Mostly young females age 9-20 and other stakeholders such as parents/caregivers and health care professionals.
Which geographic settings did the review specify in its inclusion criteria?	LMICs.	Australia, Bangladesh, Bhutan, Brunei, Cambodia, China, Fiji, Guam, India, Indonesia, Japan, Korea, Laos, Malaysia, Mongolia, Myanmar, Nepal, New Zealand, Papua New Guinea, Philippines, Samoa, Singapore, Solomon Islands, Sri Lanka, Thailand, Vanuatu, or Vietnam	HICs.	From any of the 28 countries of the European Union as well as Norway, Iceland, Liechtenstein, and Switzerland.	None.	None.	Sub-Saharan Africa.	None.	None.	Appalachia, USA.
Which geographic settings did the included studies focus on?	Items identified by the search included studies and experiences from individual countries (Peru, Vietnam, Uganda, India, Rwanda, Ghana, Tanzania, Malaysia, Indonesia, Kenya, Bhutan, Bolivia, Cam- bodia, Haiti, Lesotho and Nepal) and broad world regions.	The 18 articles selected for inclusion in this review represent nine countries. Australia (n=6) and China (n=4) accounted for over half of the studies; India, Korea, Malaysia, New Zealand, Taiwan, Thailand, and Vietnam were also represented.	Most studies were undertaken in the USA (n = 24, 58.5%) and the UK (9, 22.0%), with a further three studies in Australia, two in Sweden, two in Hong Kong and one in Canada.	The majority of articles included were from the United Kingdom (35.2%), the Netherlands (11.7%), France (11.7%), Germany (8.3%), Greece (7.6%), and Sweden (6.2%).	Mostly US.	Seventeen countries from Africa, Asia, Australia, Europe, Latin America, and North America are represented.	Studies were well represented in all regions of sub-Saharan Africa with 16 of the total studies (30.2%) conducted in Southern Africa, 16 (30.2%) in Western, 14 (26.4%) in Eastern, and 7 (13.2%) in Middle.	US.	The majority (69.6 %, n = 55) were conducted in the USA, with four conducted in Canada (5.1%), four in the Netherlands (5.1%), two in Denmark, two in Norway, two in Puerto Rico, and one each in Austria, Fiji, Hong Kong, Italy, Kenya, South Africa, Tanzania, Turkey, United Arab Emirates and Vietnam.	Appalachian states and also all states including Appalachian regions.
Which health systems settings did the review specify in its inclusion criteria?	None.	None.	None.	None.	None.	None.	None.	None.	None.	None.
Which health systems settings did the included studies focus on?	Not reported.	The convenience samples were recruited primarily from universities or from clinic-based settings. Three studies involved systematic random sampling, including one from South Australia, one from 15 provinces of South Korea, and one from nurses in a university hospital in Thailand. One study employed non-randomized cluster sampling to capture a sample of women representing diverse areas of China. Q…	Study settings included healthcare (21, 51.2%), community (12, 29.3%), schools (6, 14.6%), government (1, 2.4%) and a combination of settings (1, 2.4%).	Not reported.	Mostly primary care and local health clinics.	Mostly school-based.	Not reported.	A community (n = 1), pediatric clinics (n = 2), reproductive health centers (n = 1), and a student health center at a university (n = 1).	Not reported.	Not reported.
(Where applicable) What interventions and comparisons did the review specify in its inclusion criteria?	None.	None.	None.	None.	None.	None.	Implementation strategies to improve cervical cancer prevention.	None.	The intervention or exposure was ≥1 dose of HPV vaccine uptake for children, with the comparator as no doses of HPV vaccine uptake.	None.
(Where applicable) What interventions and comparisons did the review find?	Not reported.	Not reported.	None.	None.	None.	Except in Cameroon where only a health-facility based program was implemented, the remaining countries evaluated at least one school-based strategy, either alone (n = 13) or complemented by health facility-based vaccinations (mixed strategy, n=4).	Researchers used educate (n = 38, 71.7%), restructure (n = 26, 49.1%), and quality (n = 13, 24.5%) strategies most frequently in their studies.	Automated Reminder Messages vs. Standard Care (n = 3). Reminder Letters vs. Standard Care (n = 1). DVD-based Instruction With Telephone Reminder vs. Standard Care (n = 1). Reminder Messages and Education (n = 3).	The majority of studies (92.4 %, n = 73) used HPV vaccine initi- ation (≥1 dose) as the primary outcome, while 7.6 % (n = 6) specified only three-dose series completion.	Educational intervention (n = 2).
Assessment of reliability (AMSTAR adaptation)	Important limitations.	Important limitations.	Minor limitations.	Important limitations.	Important limitations.	Important limitations.	Minor limitations.	Minor limitations.	Minor limitations.	Important limitations.
For reviews that meet the AMSTAR criteria / threshold
Key findings - brief summary of the findings relevant to the overview question If possible, note the number of studies on which the finding/s are based Try to use the reporting structure from the review, e.g., interventions directed to different groups, different types of interventions Use the words used by the review authors			Endorsement from a governmental source counteracted concerns about pharmaceutical companies for some parents. In countries with school-based HPV vaccination programmes, offering the vaccine through a trusted source appeared to reduce the burden of decision-making for parents. In one study, implicit trust in the healthcare system also appeared to influence young women’s acceptance of the vaccine. …				Prevention tools Primary prevention with HPV vaccine was included in 9 studies (17.0%). Implementation strategies Researchers used educate (n = 38, 71.7%), restructure (n = 26, 49.1%), and quality (n = 13, 24.5%) strategies most frequently in their studies. For patients and their families, education strategies aimed to increase cervical cancer awareness and the importance of prevention. For provi…	Effects and Types of Interventions The effects of interventions using reminders differed among the studies. Three studies reported a significantly higher rate of HPV vaccine completion in the intervention group. Electronic (or automated) reminder interventions were with and without options for preference-based reminders including e-mail, text message, and others (based on three studies). Automate…	Sixty-two original studies (n=654100) measured similar correlates of parents’ uptake of HPV vaccines for their children and were included in the meta-analysis. Factors positively associated with parents’ uptake of HPV vaccines for their children were identified in the following domains: (1) healthcare provider— physician recommendation (r=0.46 (95% CI 0.34 to 0.56)) and parents’ trust in healthca…
Summarise the main findings of the review in relation to our review question It may be helpful to look at the review conclusions for this			In healthcare settings, an important prompt to uptake appeared to be the decision for the healthcare professional to recommend vaccination. This has been reported in a systematic review, comprising predominantly quantitative primary studies, of barriers to HPV vaccination and a statistical analysis linking HPV vaccine uptake with survey data from the US-Teen Survey. The qualitative data also sugg…				This systematic review elicits the need to diversify strategies that are used to improve implementation for cervical cancer prevention programs. While education is important, implementation science literature reveals that dissemination of information in isolation is not as effective in generating change. There is a need for additional organizational support to further incentivize and sustain chan…	A comprehensive systematic review of the literature found few studies on intervention for HPV vaccine completeness. This review found evidence that interventions, such as reminders, contributed to the promotion of HPV vaccination completion. However, the overall com- pleteness rates of HPV vaccination remained low. There is clearly a need for more high-quality studies to identify strategies that …	In line with previous descriptive reviews largely focused on uptake for girls, physician recommendation had the single greatest effect on parents’ uptake of HPV vaccines for their children, supported by evidence from over 20 studies. As the first meta-analysis of HPV vaccine uptake, to our knowledge, to test for the moderating influence of child’s sex—and based on previous studies that suggest a …
Applicability of the evidence to LMICs (our assessment) See guidance questions below			1: No. 2: Yes. 3: No. Level of applicablity: Low.				1: Yes, all. 2: No. 3: No. Level of applicability: High.	1: No. 2: No. 3: Yes. Level of applicability: Low.	1: Yes, 6/79 (7,6 %). 2: No. 3: 3: No. Level of applicability: Medium.
Priorities for new primary reasearch or new reviews (our assessment) If one or more of these is based on the applicability assessment above, mention that link here			Barriers and facilitators to HPV vaccination of young women in LMICs.				Studies of higher methodological quality looking at implementation strategies including interventions to increase vaccination uptake.	To evaluate the impact of interventions implemented after the first dose of HPV vaccination on the rate of HPV vaccine completion in adolescents and young adults under the age of 26 years in LMICs.	To (1) quantify the levels of parents’ HPV vaccine uptake for their children; (2) examine factors correlated with parents’ uptake of HPV vaccines for their children; and (3) identify possible moderating influences of sex of child and parent on uptake in LMICs.
Any other relevant information							Only 15 % of the included studies look at both HPV vaccination and education (n = 8).	"We assessed the overall quality of the evidence provided by the in- cluded studies to be moderate. We downgraded the quality of evidence due to the high risk of bias caused by study limitations (lack of blinding) and imprecision (low rate of follow-up). We found no reason to downgrade the quality of evidence because of inconsistency. We did not consider the studies or outcomes to be indirect, an…	"Several methodological issues pose limitations to this review, including the dearth of intervention studies, high risk of bias in the majority of studies reviewed and heterogeneity due to between-study variability."
Assessing applicability of the evidence to LMICs - background
Differences between health and social systems, or other aspects of context, may result in findings from one setting not being applicable in another. A key challenge that policymakers and those supporting them must face is therefore the need to understand whether research evidence can be applied to their setting. Systematic reviews make this task easier by summarising the evidence from studies con…
Questions
1. Were some or all of the studies included in the systematic review conducted in LMICs or were the findings in the review consistent across settings or time periods and therefore suggest wide applicability?
2. Are there important differences in on-the-ground realities and constraints in LMICs that might substantially alter the feasibility and acceptability of the intervention (where applicable) or raise questions about the applicability of the review findings?
3. Are there important differences in health system arrangements that may mean an intervention could not work in the same way in LMICs or review findings may not be applicable to LMICs?

## Sheet: Reviews 41-50
	Rosen, B. L. 2017
Objective / aim / overall question for the review and any sub-objectives or questions	To synthesize the best available evidence on the perceptions and experiences regarding HPV vaccination, from the perspective of the US clinician
What years was search restricted to?	Through August 2016.
When were the included studies published?	2008-2016.
Total number of included studies	60.
What study designs did the review specify in its inclusion criteria?	Included: Original empirical reports (including quantitative and qualitative studies). Articles were excluded if they were commentaries, editorials, or personal perspectives.
What study designs did the included studies use? For each type of design, where possible indicate the number of included studies	Quantitative studies: 48. Qualitative studies: 12.
What populations did the review specify in its inclusion criteria?	Health care professionals.
What populations did the included studies include? Where possible add mean age (if reported) and range; sex	Pediatricians (n 1⁄4 29), family prac- titioners (n 1⁄4 26), obstetricians and gynecologists (n 1⁄4 12), physicians not otherwise classified (n 1⁄4 13), nurse practi- tioners (n 1⁄4 13), general practitioners (n 1⁄4 8), internal medicine physicians (n 1⁄4 7), registered nurses (n 1⁄4 6), physician assistants (n 1⁄4 5), preventive medicine physi- cians (n 1⁄4 2), and school nurses (n 1⁄4 2).
Which geographic settings did the review specify in its inclusion criteria?	US.
Which geographic settings did the included studies focus on?	US.
Which health systems settings did the review specify in its inclusion criteria?	None.
Which health systems settings did the included studies focus on?	Not reported.
(Where applicable) What interventions and comparisons did the review specify in its inclusion criteria?	Not applicable.
(Where applicable) What interventions and comparisons did the review find?	Not applicable.
Assessment of reliability (AMSTAR adaptation)	Important limitations.
For reviews that meet the AMSTAR criteria / threshold
Key findings - brief summary of the findings relevant to the overview question If possible, note the number of studies on which the finding/s are based Try to use the reporting structure from the review, e.g., interventions directed to different groups, different types of interventions Use the words used by the review authors
Summarise the main findings of the review in relation to our review question It may be helpful to look at the review conclusions for this
Applicability of the evidence to LMICs (our assessment) See guidance questions below
Priorities for new primary reasearch or new reviews (our assessment) If one or more of these is based on the applicability assessment above, mention that link here
Any other relevant information
Assessing applicability of the evidence to LMICs - background
Differences between health and social systems, or other aspects of context, may result in findings from one setting not being applicable in another. A key challenge that policymakers and those supporting them must face is therefore the need to understand whether research evidence can be applied to their setting. Systematic reviews make this task easier by summarising the evidence from studies con…
Questions
1. Were some or all of the studies included in the systematic review conducted in LMICs or were the findings in the review consistent across settings or time periods and therefore suggest wide applicability?
2. Are there important differences in on-the-ground realities and constraints in LMICs that might substantially alter the feasibility and acceptability of the intervention (where applicable) or raise questions about the applicability of the review findings?
3. Are there important differences in health system arrangements that may mean an intervention could not work in the same way in LMICs or review findings may not be applicable to LMICs?
